# Supplementary material for: Global potential for harvesting drinking water from air using solar energy
Source: Nature. 2021 Oct 27;598(7882):611–7. doi: 10.1038/s41586-021-03900-w (PMC8550973; doi:10.1038/s41586-021-03900-w)
Supplement: Supplementary file 2 — Source Data Fig. 3 [file 41586_2021_3900_MOESM2_ESM.xlsx]

## Sheet: Iquitos
day of year	O [L/d/m^2]	ghi [W/m^2]	rh [%]	temp [deg C]		Place: Iquitos
0	109.432	335.555	85.181	26.791		lon: -73.22
14	106.028	341.335	83.744	27.051		lat: -3.78
27	111.87	335.716	84.847	27.035		Country: Peru
41	108.574	347.103	83.652	27.208
54	115.231	354.468	84.909	27.029
68	106.502	364.665	84.016	27.242
81	109.018	339.579	85.332	26.868
95	109.511	363.312	83.82	27.15
108	108.405	351.551	84.712	26.946
122	103.391	326.501	84.672	26.647
135	108.001	328.887	85.413	26.631
149	103.792	322.114	84.945	26.439
162	103.423	317.967	85.236	26.077
176	109.348	314.898	86.705	25.801
189	106.182	341.861	84.366	26.056
203	105.027	347.876	83.712	25.895
216	105.069	391.018	81.643	26.772
230	100.323	409.723	80.849	27.013
243	105.87	429.965	80.801	27.323
257	114.621	413.182	82.333	27.586
270	114.442	417.127	82.098	27.597
284	112.983	376.03	83.876	27.215
297	112.116	397.218	82.939	27.516
311	113.67	385.034	83.201	27.496
324	115.258	367.101	84.196	27.212
338	113.569	354.071	84.581	27.191
351	108.392	355.617	83.407	27.102
365	107.838	318.17	86.42	26.49

## Sheet: Accra
day of year	O [L/d/m^2]	ghi [W/m^2]	rh [%]	temp [deg C]		Place: Accra
0	54.866	469.225	63.727	29.106		lon: -0.22
14	61.474	456.189	68.011	29.064		lat: 5.66
27	63.011	434.096	69.138	29.075		Country: Ghana
41	66.747	422.768	71.359	29.208
54	67.945	435.807	71.327	29.389
68	70.289	451.828	71.252	29.528
81	73.131	475.999	70.903	29.694
95	77.249	484.866	71.509	29.494
108	79.641	473.785	72.412	29.333
122	80.658	415.596	75.135	28.699
135	88.621	377.357	78.337	27.848
149	93.097	327.866	81.088	26.935
162	90.687	307.127	81.203	26.323
176	91.522	319.595	80.656	25.96
189	95.661	343.632	80.453	25.859
203	90.451	332.132	80.215	25.476
216	88.034	345.139	79.051	25.358
230	89.32	353.702	79.373	25.466
243	96.866	390.083	79.79	25.841
257	96.405	398.413	79.416	26.232
270	95.075	375.623	80.795	26.304
284	98.369	380.517	80.678	26.549
297	98.084	399.012	79.692	27.101
311	91.864	402.179	78.353	27.543
324	83.909	420.539	75.943	28.204
338	73.737	425.417	73.375	28.539
351	64.189	440.183	69.783	28.739
365	57.204	462.978	65.766	29.083

## Sheet: AddisAbaba
day of year	O [L/d/m^2]	ghi [W/m^2]	rh [%]	temp [deg C]		Place: AddisAbaba
0	35.936	460.231	42.233	17.772		lon: 38.77
14	35.584	481.258	41.494	18.678		lat: 8.99
27	35.688	491.761	40.197	19.254		Country: Ethiopia
41	38.062	488.502	43.021	19.703
54	39.438	503.25	42.556	20.163
68	42.559	500.356	45.091	20.329
81	48.089	505.039	48.025	20.432
95	54.52	499.786	52.474	20.289
108	60.974	488.397	55.41	20.195
122	72.051	464.135	61.62	19.562
135	65.943	452.138	60.139	19.575
149	70.907	427.05	64.013	18.931
162	85.536	401.318	72.476	18.046
176	96.754	395.575	77.675	17.385
189	103.455	386.966	78.756	17.185
203	104.495	371.709	80.003	16.856
216	109.069	368.312	80.485	16.634
230	120.617	405.79	80.308	17
243	124.634	409.748	79.937	17.005
257	116.026	438.703	76.509	17.311
270	99.131	456.859	70.706	17.518
284	67.966	481.942	59.312	17.861
297	47.684	544.286	48.692	18.378
311	41.661	524.528	45.276	18.534
324	40.582	502.61	45.881	18.471
338	39.103	478.774	46.305	17.924
351	36.324	476.5	43.389	17.668
365	34.49	447.904	42.434	17.79

## Sheet: Dhaka
day of year	O [L/d/m^2]	ghi [W/m^2]	rh [%]	temp [deg C]		Place: Dhaka
0	42.073	342.235	61.749	20.598		lon: 90.43
14	42.638	380.489	59.282	21.52		lat: 23.76
27	37.801	416.733	53.808	23.211		Country: Bangladesh
41	39.142	422.875	54.607	25.147
54	41.007	466.161	52.551	27.18
68	42.06	493.868	51.021	29.309
81	53.928	422.75	61.401	29.45
95	67.226	403.148	68.61	29.137
108	69.119	405.286	69.882	29.881
122	79.22	369.365	75.762	29.291
135	77.207	337.471	77.402	29.68
149	81.861	347.096	78.39	29.792
162	81.617	294.744	81.744	29.266
176	78.464	263.775	83.029	28.73
189	86.37	288.944	82.407	28.798
203	77.892	266.642	82.313	28.577
216	78.459	292.153	80.87	28.788
230	80.058	274.901	82.17	28.649
243	80.094	305.808	80.334	28.916
257	77.242	311.123	80.601	28.858
270	75.309	325.499	79.14	29.003
284	69.234	337.162	77.35	28.776
297	58.81	368.415	71.199	28.076
311	47.652	353.679	67.471	26.778
324	41.121	366.324	61.045	25.646
338	37.138	353.753	60.07	24.294
351	43.221	311.879	65.052	21.896
365	47.03	338.196	64.301	20.972

## Sheet: Ulaanbaatar
day of year	O [L/d/m^2]	ghi [W/m^2]	rh [%]	temp [deg C]		Place: Ulaanbaatar
0	0	173.376	64.446	-18.847		lon: 106.91
14	0	205.373	62.541	-18.662		lat: 47.84
27	0	259.934	58.115	-17.474		Country: Mongolia
41	0.363	289.547	54.781	-12.785
54	3.602	334.772	49.115	-9.434
68	10.256	387.174	36.016	-2.866
81	19.573	356.212	35.606	0.568
95	20.394	385.232	34.17	1.449
108	28.252	401.822	36.718	4.974
122	37.91	401.487	39.839	7.355
135	39.925	429.71	36.588	11.097
149	45.912	421.643	41.92	13.536
162	46.562	409.757	45.894	17.576
176	51.97	404.064	48.775	18.449
189	49.308	381.61	50.722	18.764
203	55.39	355.815	57.092	19.135
216	56.015	345.922	57.681	17.982
230	52.987	367.243	56.59	16.221
243	45.478	343.713	53.948	14.521
257	38.476	341.752	48.978	10.92
270	35.379	313.728	50.181	7.053
284	27.277	298.894	49.881	4.346
297	15.912	267.68	47.563	0.896
311	7.998	219.561	47.465	-2.636
324	0.575	203.304	55.38	-11.32
338	0.1	178.984	60.317	-14.373
351	0.1	162.913	62.636	-16.07
365	0	163.877	62.619	-18.183
