# Supplementary material for: Global potential for harvesting drinking water from air using solar energy
Source: Nature. 2021 Oct 27;598(7882):611–7. doi: 10.1038/s41586-021-03900-w (PMC8550973; doi:10.1038/s41586-021-03900-w)
Supplement: Supplementary file 3 — Source Data Fig. 4 [file 41586_2021_3900_MOESM3_ESM.xlsx]

## Sheet: Fig4b_histogram
population without SMDW	relative humidity threshold [%]	ghi threshold [W/m^2]	operational hours per day
2218223315	10	400	0
2218223310	10	400	1
2217762619	10	400	2
2202258828	10	400	3
2157747771	10	400	4
2009358835	10	400	5
1389042438	10	400	6
179463072	10	400	7
0	10	400	8
2219306212	20	400	0
2219305371	20	400	1
2218426425	20	400	2
2182439247	20	400	3
2052615884	20	400	4
1688668734	20	400	5
750155027	20	400	6
70561187	20	400	7
2221155427	30	400	0
2219910488	30	400	1
2184528214	30	400	2
2076567583	30	400	3
1740468155	30	400	4
1139961129	30	400	5
428370618	30	400	6
39974944	30	400	7
2218884884	40	400	0
2190109624	40	400	1
2078328329	40	400	2
1708216541	40	400	3
1219570887	40	400	4
662207993	40	400	5
235376736	40	400	6
25178004	40	400	7
2219249031	50	400	0
2094219910	50	400	1
1689667798	50	400	2
1192275747	50	400	3
721471748	50	400	4
380020982	50	400	5
116800545	50	400	6
11746878	50	400	7
2220446260	60	400	0
1769757722	60	400	1
1140902114	60	400	2
622149714	60	400	3
362862727	60	400	4
172444515	60	400	5
42881373	60	400	6
3460815	60	400	7
2222604974	70	400	0
991874013	70	400	1
428217178	70	400	2
240497563	70	400	3
103343665	70	400	4
36896234	70	400	5
6500591	70	400	6
218201	70	400	7
2218400766	80	400	0
194338486	80	400	1
35692486	80	400	2
5198949	80	400	3
916907	80	400	4
92591	80	400	5
0	80	400	6
2218519714	90	400	0
786800	90	400	1
28425	90	400	2
283	90	400	3
2217720495	10	500	0
2217457581	10	500	1
2202018602	10	500	2
2146513519	10	500	3
1901664752	10	500	4
1157999459	10	500	5
110789921	10	500	6
73	10	500	7
2220215824	20	500	0
2219926645	20	500	1
2193421109	20	500	2
2069891568	20	500	3
1602591000	20	500	4
610023258	20	500	5
46705828	20	500	6
27	20	500	7
2220320658	30	500	0
2212165182	30	500	1
2118717288	30	500	2
1776338198	30	500	3
1005635998	30	500	4
314426633	30	500	5
25463054	30	500	6
0	30	500	7
2220651085	40	500	0
2156653476	40	500	1
1846888913	40	500	2
1239783296	40	500	3
581518109	40	500	4
165412081	40	500	5
18172559	40	500	6
2218742994	50	500	0
1931326372	50	500	1
1325839444	50	500	2
672910181	50	500	3
332180597	50	500	4
78172873	50	500	5
10377694	50	500	6
2217331598	60	500	0
1439522972	60	500	1
681287349	60	500	2
341547501	60	500	3
138180093	60	500	4
27334033	60	500	5
3302218	60	500	6
2220163215	70	500	0
572795236	70	500	1
246590655	70	500	2
97669700	70	500	3
29844862	70	500	4
4349304	70	500	5
218450	70	500	6
2216755863	80	500	0
66895463	80	500	1
7888977	80	500	2
865772	80	500	3
83027	80	500	4
0	80	500	5
2218507576	90	500	0
111371	90	500	1
728	90	500	2
2220121673	10	600	0
2208137949	10	600	1
2141713724	10	600	2
1775231962	10	600	3
794758387	10	600	4
70026888	10	600	5
47	10	600	6
2223026917	20	600	0
2209626336	20	600	1
2091543057	20	600	2
1449456502	20	600	3
420267899	20	600	4
28083650	20	600	5
2	20	600	6
2223216268	30	600	0
2169212233	30	600	1
1877358859	30	600	2
858991502	30	600	3
188194612	30	600	4
12241286	30	600	5
2223929216	40	600	0
2031907383	40	600	1
1281323095	40	600	2
525810325	40	600	3
106234756	40	600	4
8575637	40	600	5
2220359189	50	600	0
1598188144	50	600	1
682606763	50	600	2
267939239	50	600	3
50310847	50	600	4
5175713	50	600	5
2217428300	60	600	0
934688078	60	600	1
337780060	60	600	2
107676891	60	600	3
18768559	60	600	4
1322883	60	600	5
2216871337	70	600	0
304261062	70	600	1
88587624	70	600	2
22101723	70	600	3
2934195	70	600	4
218012	70	600	5
2218496179	80	600	0
17809276	80	600	1
964134	80	600	2
86173	80	600	3
30533	80	600	4
2218505222	90	600	0
15525	90	600	1
2220322717	10	700	0
2147339984	10	700	1
1600307196	10	700	2
561868326	10	700	3
22170713	10	700	4
13	10	700	5
2219112813	20	700	0
2115219893	20	700	1
1164985714	20	700	2
238307646	20	700	3
8053965	20	700	4
2223809571	30	700	0
1990330914	30	700	1
736536464	30	700	2
108514949	30	700	3
3167079	30	700	4
2221422149	40	700	0
1422727302	40	700	1
418491053	40	700	2
64926479	40	700	3
2065538	40	700	4
2219641523	50	700	0
820230534	50	700	1
204702951	50	700	2
32793498	50	700	3
652694	50	700	4
2223387843	60	700	0
387162782	60	700	1
77405792	60	700	2
12050419	60	700	3
239680	60	700	4
2215340783	70	700	0
100331837	70	700	1
16298424	70	700	2
1380115	70	700	3
211713	70	700	4
2218219919	80	700	0
2352863	80	700	1
92858	80	700	2
30533	80	700	3
2218505222	90	700	0
1362	90	700	1

## Sheet: Fig4c
mean daily output demand [L/d/m^2]	0	0.5	1	1.5	2	2.5	3	3.5	4	4.5	5	5.5	6	6.5	7	7.5	8	8.5	9	9.5	10	10.5	11	11.5	12	12.5	13	13.5	14	14.5	15	15.5	16	16.5	17	17.5	18	18.5	19	19.5	20	25	30	50	70	100	.geo
Bagheri2018	2218505222	1632796658	154479938	184444	0	0	0	0	0	0	0	0	0	0	0	0	0	0	0	0	0	0	0	0	0	0	0	0	0	0	0	0	0	0	0	0	0	0	0	0	0	0	0	0	0	0
ZMW_SOURCE	2218505222	2218193310	2084585944	404537537	218687	0	0	0	0	0	0	0	0	0	0	0	0	0	0	0	0	0	0	0	0	0	0	0	0	0	0	0	0	0	0	0	0	0	0	0	0	0	0	0	0	0
SMAG_Zhao2019	2218505222	2218497956	2218486662	2218193375	2215203415	2175478445	2084598894	1801995681	986651149	404554205	92836326	12794922	218687	0	0	0	0	0	0	0	0	0	0	0	0	0	0	0	0	0	0	0	0	0	0	0	0	0	0	0	0	0	0	0	0	0
CoolerCondenser_Peeters2020	2218505222	2218485152	2217549484	2213954112	2207677848	2201462073	2190920634	2175498680	2162339148	2146183977	2124412389	2092482743	2064546905	2034414949	1994657775	1957296376	1918237279	1872590950	1818496549	1760869437	1696865897	1644888131	1597474790	1541838666	1484466901	1431167829	1383414124	1332817765	1282573033	1227637162	1182137749	1130852141	1077638264	1026877566	982959192	944882049	903889708	863846287	819114193	772988226	728407699	410139631	225001443	217246	0	0
ThermodynamicLimits_Kim2020	2218505222	2217422297	2210949351	2199004323	2179543106	2154779635	2121235537	2088499436	2053863708	2008680904	1960340569	1901504863	1818741844	1704737305	1596395008	1483591369	1374324115	1266323313	1155820346	1061344375	978225878	889870989	822265695	758047383	685391752	603631200	529344402	471607879	417064225	375301099	338613537	306513352	268302077	236784081	203706676	170195821	135848403	112118629	91506182	71638048	54920091	1331267	0	0	0	0
targetCurve_1000mil_logistic	2218505222	2218505195	2218505180	2218505180	2218503941	2218503941	2218503795	2218503770	2218503770	2218503770	2218501707	2218501520	2218501404	2218500997	2218500866	2218500853	2218500455	2218500064	2218499970	2218499970	2218499964	2218499558	2218499335	2218497734	2218497522	2218497075	2218496604	2218496338	2218496278	2218494841	2218479241	2218438725	2218304343	2218206467	2218060356	2217818226	2217526977	2217268043	2216379547	2215556935	2214473176	2172339678	2092673424	1252302157	543560895	125192747
targetCurve_1000mil_linear	2218505222	2217379310	2198700178	2154358275	2079994363	1947416469	1754647683	1562556139	1372315036	1177448040	989240732	825331290	633515316	499672428	408879301	324493590	250839879	172674882	107297317	62466477	29833774	14258550	5135943	1715778	235030	217246	49003	0	0	0	0	0	0	0	0	0	0	0	0	0	0	0	0	0	0	0
	2218505222	2218500138	2218493747	2218475606	2216890538	2187494772	2108346732	2001855589	1716010461	1373153894	1014542900	632920672	400496199	214802263	86524524	28972235	7712629	327531	217246	0	0	0	0	0	0	0	0	0	0	0	0	0	0	0	0	0	0	0	0	0	0	0	0	0	0	0

## Sheet: Fig4d
			Specific Yield by curve [L/kWh]
	rH %	2.0 bil. ppl (logistic) @5 L/day/m^2	1.0 bil. ppl (logistic) @5 L/day/m^2	0.5 bil. ppl (logistic) @5 L/day/m^2	1.0 bil. ppl (logistic) @5 L/day/2m^2		2.0 bil. ppl (linear) @5 L/day/m^2	1.0 bil. ppl (linear) @5 L/day/m^2	0.5 bil. ppl (linear) @5 L/day/m^2	1.0 bil. ppl (linear) @5 L/day/2m^2		SMAG_Zhao2019	ZMW_SOURCE	Bagheri2018	MOFs
	10	0.0321257	0.0160628	0.0120471	0.00803142		0.26	0.186	0.16	0.093			0.13
	20	0.0863338	0.0431669	0.0323752	0.0215835		0.52	0.372	0.32	0.186			0.16	0.04	0.19	Hanikel 2019
	30	0.227644	0.113822	0.0853666	0.056911		0.78	0.558	0.48	0.279		0.21	0.19
	40	0.572174	0.286087	0.214565	0.143044		1.04	0.744	0.64	0.372			0.22
	50	1.29092	0.645459	0.484095	0.32273		1.3	0.93	0.8	0.465			0.28	0.1
	60	2.4	1.2	0.9	0.6		1.56	1.116	0.96	0.558		3.71	0.29
	70	3.50908	1.75454	1.31591	0.87727		1.82	1.302	1.12	0.651			0.31		0.84	Wang 2019
	80	4.22783	2.11391	1.58543	1.05696		2.08	1.488	1.28	0.744			0.33	0.24
	90	4.57236	2.28618	1.71463	1.14309		2.34	1.674	1.44	0.837		9.28	0.35
	100	4.71367	2.35683	1.76762	1.17842		2.6	1.86	1.6	0.93
	2.0 bil. ppl (logistic) @5 L/day/m^2						2.0 bil. ppl (linear) @5 L/day/m^2
	L (max value) =	4.8	L/kWh				a (max value) =	2.6	L/kWh
	x_0 (midpoint) =	60	%				b =	0
	k (growth rate) =	10
	1.0 bil. ppl (logistic) @5 L/day/m^2						1.0 bil. ppl (linear) @5 L/day/m^2
	L (max value) =	2.4	L/kWh				a (max value) =	1.86	L/kWh
	x_0 (midpoint) =	60	%				b =	0
	k (growth rate) =	10
	0.5 bil. ppl (logistic) @5 L/day/m^2						0.5 bil. ppl (linear) @5 L/day/m^2
	L (max value) =	1.8	L/kWh				a (max value) =	1.6	L/kWh
	x_0 (midpoint) =	60	%				b =	0
	k (growth rate) =	10
	1.0 bil. ppl (logistic) @5 L/day/2m^2						1.0 bil. ppl (linear) @5 L/day/2m^2
	L (max value) =	1.2	L/kWh				a (max value) =	0.93	L/kWh
	x_0 (midpoint) =	60	%				b =	0
	k (growth rate) =	10
